# Supplementary material for: Contrasting Habitat Use at the Range Edge of an Endangered Grassland Specialist: Insights Into Plains‐Wanderer ( Pedionomus torquatus ) Habitat Use in a Periphery Population
Source: Ecol Evol. 2025 Aug 10;15(8):e71894. doi: 10.1002/ece3.71894 (PMC12336370; doi:10.1002/ece3.71894)
Supplement: Supplementary file 1 — Data S1: ece371894‐sup‐0001‐supinfo.csv. [file ECE3-15-e71894-s004.csv]

Bird	SurveyID	Date	Sex	UsedAvail	AvgHeight	Sclerolaena	Chenopod	NativeGrass	NativeHerb	ExoticHerb	DeadVegetation
66&67	1	Spring 2023		Available	23.1		33.2	12.1	6.3	4.2	11.3
66&67	2	Spring 2023		Available	26.8	14.8	21	9.8			12.9
66&67	3	Spring 2023		Available	24.9		9	11.3	14.2	3.6	13.6
66&67	4	Spring 2023		Available	19.3	17.6	18.6	8.9	8.9	8.4	9.8
66&67	5	Spring 2023		Available	22.1	13.2	29.8		8.4	11.2	19.6
66&67	6	Spring 2023		Available	23.9	15.8	32.7		16.2	6.3	15.3
66&67	7	Spring 2023		Available	29.3		15.3		11.9	9.1	11.4
66&67	8	Spring 2023		Available	28.6		19.1	8.1	9.3		8.7
66&67	1	Spring 2023		Used	10.3	12.1	7.5	11.5		4.2	10.3
66&67	2	Spring 2023		Used	9.6	14.1	10.1	8.3	17.8	4.4
66&67	3	Spring 2023		Used	10.2	11.3		9	19	4.3
66&67	4	Spring 2023		Used	9.4	10.5	15	10.7	3.3	4	22
66&67	5	Spring 2023		Used	11.4	10.1	27.5	21.5	26	3.9	12
66&67	6	Spring 2023		Used	9	10.3	10.3	12.5	3.5	4.6
66&67	7	Spring 2023		Used	8.6	10.6	8.8	13		5.3
66&67	8	Spring 2023		Used	11.2	11.9	5.5		10.2	5
F02	1	Spring 2022	F	Available	17.6	15	38.2	10	10	10
F02	2	Spring 2022	F	Available	18.6	29.1	28.8	10	10	10
F02	3	Spring 2022	F	Available	18.6	19.8	21.6		10	10
F02	4	Spring 2022	F	Available	19.8
F02	1	Spring 2022	F	Used	11.8	13.3	14.9		8	5.6
F02	2	Spring 2022	F	Used	10.2	16.5	16.1	9	32	5.8	21
F02	3	Spring 2022	F	Used	13.4	13.2	13.7	11	12	15.5	10
F02	4	Spring 2022	F	Used	13.9	11.5	17.6		10	12.3
F08	1	Spring 2022	F	Available	24.6	27.5	25		15.4	10	17.3
F08	2	Spring 2022	F	Available	16.1	24.6	15.5	10	14.5	10	15
F08	3	Spring 2022	F	Available	17.5	21.1	25	10	10	10
F08	4	Spring 2022	F	Available	17.5	21.5	19.4		10	10
F08	1	Spring 2022	F	Used	8.8	12.3	28	9	5	3
F08	2	Spring 2022	F	Used	8.9	11.2	21		6.5	4.5	27
F08	3	Spring 2022	F	Used	9.9	15.1	10	11	5	5
F08	4	Spring 2022	F	Used	9.6	11.2	19	10		8
F10	1	Spring 2022	F	Available	17.2	19.8	23.3		10	10.3	30
F10	2	Spring 2022	F	Available	18.3	20.9	23.3		12.5	11.9
F10	3	Spring 2022	F	Available	19.2	24.6	21.6		11.9	8
F10	4	Spring 2022	F	Available	16.2	19.2	20.8		10	10	42
F10	1	Spring 2022	F	Used	10.7	10.9			8.9
F10	2	Spring 2022	F	Used	11.5	10.2	28		12		28.5
F10	3	Spring 2022	F	Used	10.6	11.1	10		9	10	11.7
F10	4	Spring 2022	F	Used	17.4	17.2	14				20.7
F11	1	Autumn 2023	F	Available	17.9	26.3	42.4	17.3	4.8	16.3	24.9
F11	2	Autumn 2023	F	Available	15.2	15.9	25.7	21.8	5	18.3	18.5
F11	3	Autumn 2023	F	Available	15.8	18.4	21.6	19.3	6.9	16.9	13.8
F11	4	Autumn 2023	F	Available	19.8	22.1	22.4	11.2	11.4	12.7	11.4
F11	1	Autumn 2023	F	Used	9.3	8.6	15			8.9	14
F11	2	Autumn 2023	F	Used	9.8	7.8	11.3	15	12	7	15
F11	3	Autumn 2023	F	Used	11	10.7	15		5	10	11.8
F11	4	Autumn 2023	F	Used	11.7	10	16.3	11.3	12.5	11.7	14.3
F13	1	Autumn 2023	F	Available	18.1	11.3	17.5	7.8	11.4	7	21.5
F13	2	Autumn 2023	F	Available	20.4	22.3	20.7	8.5	6	11.5	25.8
F13	3	Autumn 2023	F	Available	24.9	26.9	31.4	16.3	11	20.6	15.3
F13	4	Autumn 2023	F	Available	21.4	35.7	21.9	19.4	9	16.7	12.5
F13	1	Autumn 2023	F	Used	15.7	15.8	17.5	13.8	20	12	13.3
F13	2	Autumn 2023	F	Used	12.1	12.7	13.3	7.5	10	8	15
F13	3	Autumn 2023	F	Used	9.9	10	11	5	15	7.9	20
F13	4	Autumn 2023	F	Used	11.9	12.5	18.3	7.5	12.5	8.5	11.3
F16	1	Spring 2022	F	Available	17.2	33.9	26.4	8.9	16.5		19.5
F16	2	Spring 2022	F	Available	15.2	28.9	17.3	18	11.3		17.3
F16	3	Spring 2022	F	Available	14.9	18.9	17.8	6	7.9		21.3
F16	4	Spring 2022	F	Available	13.9	22.9	20.9		14.9		15.9
F16	1	Spring 2022	F	Used	8.8	13.3	15	11	6.1	4.9	12.5
F16	2	Spring 2022	F	Used	8.8	11.8	24		4.8	5	10
F16	3	Spring 2022	F	Used	11.7	13.2	24.3		6.6	6.3	19
F16	4	Spring 2022	F	Used	10	12.6	22		5
F18	1	Spring 2022	F	Available	17.3	19.8	18.3	18.4	7.9	22.8	12
F18	2	Spring 2022	F	Available	14	23.5	16.6	7.3	11.6	7.5
F18	3	Spring 2022	F	Available	17.8	27.5	44.8	4.5	12.1		13.6
F18	4	Spring 2022	F	Available	13.3	29.4	14.3	23.8	24.9		24.1
F18	1	Spring 2022	F	Used	10.7	11.3	9.8	12.3	4.8	6.7	10
F18	2	Spring 2022	F	Used	10.8	11.8	19.8		5.7	5.5	13.3
F18	3	Spring 2022	F	Used	11.9	13.4				8.3	11.7
F18	4	Spring 2022	F	Used	11.1	11.7	18.6	10	4.8	5	14.4
F20	1	Autumn 2023	F	Available	23.8	29.5	28.7			19.8
F20	2	Autumn 2023	F	Available	22.4	32.3	55.8	9		6.7
F20	1	Autumn 2023	F	Used	11.3	10.3	15.3			6.5
F20	2	Autumn 2023	F	Used	10.4	10.4	12.3	19		6
F54	1	Spring 2023	F	Available	18.6	14.9	44.3	11.6		11.2	33.9
F54	2	Spring 2023	F	Available	20.8	18.4	36.8	17.4		9.7	42
F54	3	Spring 2023	F	Available	19.7	22.7	38.2	10.4		11.4	38.7
F54	4	Spring 2023	F	Available	18.4	21.3	29.1	11.8		7.8	41.9
F54	5	Spring 2023	F	Available	22.9	16.4	39	16.2		11.8	36.2
F54	6	Spring 2023	F	Available	23.8	33.8	41.3	11.7		14.9	41.3
F54	7	Spring 2023	F	Available	17.4	21	21.9	13.8		16.2	32.8
F54	8	Spring 2023	F	Available	19.7	14.2	16.9	14.6	14.8	14.7	36.9
F54	1	Spring 2023	F	Used	12.6	14.3	8.5	18.6	6	7.5
F54	2	Spring 2023	F	Used	14.1	14.9				11.6
F54	3	Spring 2023	F	Used	9.3	11			10	7.5	13.3
F54	4	Spring 2023	F	Used	9.7	12.7	20.8	19	5.3	7.1
F54	5	Spring 2023	F	Used	10.2	10.7	15		10.5	7.7	12
F54	6	Spring 2023	F	Used	10.1	10.9			4.9	6
F54	7	Spring 2023	F	Used	7.8	8.1			6.6	6.1
F54	8	Spring 2023	F	Used	6.7	7.1	5.6	19.5	5	3.7
F56	1	Spring 2023	F	Available	18.5	16.4	16.8	11.4		5.1
F56	2	Spring 2023	F	Available	21.3	18.9	23.5	9.7	5.4	5.8
F56	3	Spring 2023	F	Available	14.8	18	9.7	11.3		5.6	11.5
F56	4	Spring 2023	F	Available	16.6	17.4	20.1	13.9		8.9	13.1
F56	5	Spring 2023	F	Available	17.2	15.9	24.9	13.2	6.3	13.2	18.2
F56	6	Spring 2023	F	Available	14.2	22.9	12.4	14.1	8.9	11.1	12.3
F56	7	Spring 2023	F	Available	18.5	19.1	23.2	11.4	9.9	8.7	23.6
F56	8	Spring 2023	F	Available	18.4	17.3	11.2	13.9	11	8.9	22.9
F56	1	Spring 2023	F	Used	9.5	10.6	12	16.3	12.6	7	20
F56	2	Spring 2023	F	Used	8.3	9.5	16	13	9.6	6.5	16
F56	3	Spring 2023	F	Used	11.5	12.6		16.3	9.8	9.8	18
F56	4	Spring 2023	F	Used	9.6	10.1	18	58	8.8	7.2	15.5
F56	5	Spring 2023	F	Used	9.9	8.5	17.6	25.7	12.7	9.2
F56	6	Spring 2023	F	Used	10.3	9	22.1	15	13.3	10.2	16.8
F56	7	Spring 2023	F	Used	11.3	12.1	31	13.3	8.4	10.2	12.5
F56	8	Spring 2023	F	Used	10.3	9.1	18.2	52	15	6.4	13
F58	1	Spring 2023	F	Available	22.7	26.9	38.6	10.1	5	11	38.6
F58	2	Spring 2023	F	Available	27.2	35.3	32.3	15.6		8.7	33.6
F58	3	Spring 2023	F	Available	25.7	21.6	18.3	12.9	5	5.9	18.7
F58	4	Spring 2023	F	Available	16.2	12.5	33.9	15.3		5	24.9
F58	5	Spring 2023	F	Available	18.4	14.9	14.7	8.7	6.7	11.3	16
F58	6	Spring 2023	F	Available	18.7	15.2	33.6	19	11.9	5.9	29.8
F58	7	Spring 2023	F	Available	21.3	14.7	28.9	12	5	6.7	24.5
F58	8	Spring 2023	F	Available	22.8	28.7	21.3	6	12.1	18.7	32
F58	1	Spring 2023	F	Used	10.9	14	16.7	17	4.5	6.5
F58	2	Spring 2023	F	Used	9.8	11.5	12	17.5	10	5.3	21
F58	3	Spring 2023	F	Used	9.9	11.1	14	15.7	3.7	6.8	17
F58	4	Spring 2023	F	Used	9.3	11.6	10.2	5.9	6.5	5.2	7.3
F58	5	Spring 2023	F	Used	11.6	12.8	11			6.8	18.5
F58	6	Spring 2023	F	Used	12.2	14.3	6.5	7.3	5	6.6
F58	7	Spring 2023	F	Used	9.1	9.9	11	11		6.9	8
F58	8	Spring 2023	F	Used	15	17.7		8.4	12.3	13.4	11
F77	1	Spring 2022	F	Available	21.2	43.6	45.8	31.7	45	21.8
F77	2	Spring 2022	F	Available	17.2	25.7	14.1	9.3	7.3	5
F77	3	Spring 2022	F	Available	18.1	18.1	35.7	16.3	15.2	5.6	11.6
F77	4	Spring 2022	F	Available	15.7	21.8	16.3	13	14.6	7.6	16.5
F77	1	Spring 2022	F	Used	8.8	12.5		10	4.5	5
F77	2	Spring 2022	F	Used	7	10	14.5	11.5	5	8.9
F77	3	Spring 2022	F	Used	13.2	10.1	10	10	6.9	5
F77	4	Spring 2022	F	Used	8.9	12	16.5		5	4.6
F78	1	Spring 2022	F	Available	19.5	25.5	22.9	15.7	8.8	7.9
F78	2	Spring 2022	F	Available	23.8	26.9	12.8		5.3	12.9
F78	3	Spring 2022	F	Available	18.7	18.6	17.9	12	13.6	18.9
F78	4	Spring 2022	F	Available	22.9	12.8	43	16.5	8	9
F78	1	Spring 2022	F	Used	10.8	8.9	28	16	11.6
F78	2	Spring 2022	F	Used	11.5	11.5	26		10.6
F78	3	Spring 2022	F	Used	13.6	11.2		11.5	13.3
F78	4	Spring 2022	F	Used	10	10	22		8.6
F79	1	Spring 2022	F	Available	23.4	24.5	27.1	11.1	20	10	25
F79	2	Spring 2022	F	Available	17.2	24.8	13.3	45	27.5	14.2
F79	3	Spring 2022	F	Available	22.3	19.6	25.1	10	15	11	31.7
F79	4	Spring 2022	F	Available	17.3	11.9	26.9		20	9	24.8
F79	1	Spring 2022	F	Used	9.4	12.1	19	10	7.1	5	10
F79	2	Spring 2022	F	Used	13.8	10.3			5	5	18.8
F79	3	Spring 2022	F	Used	10.5	11.5	11.7		5	5	22.5
F79	4	Spring 2022	F	Used	15	11.9	14.7		9.8	5	10.2
F81	1	Spring 2022	F	Available	17.2	18.6	22.8		10	10	20.6
F81	2	Spring 2022	F	Available	22.2	19.8	31.3	10	19.4	9.4	38.9
F81	3	Spring 2022	F	Available	17.1	21.9	22.5	10.8	18.2	8.5	20.8
F81	4	Spring 2022	F	Available	16.7	24.4	19.2	10	18.8	10	19.5
F81	1	Spring 2022	F	Used	7.6	11.5			5	5.5	15
F81	2	Spring 2022	F	Used	9.8	12.2			6.3	6	13.3
F81	3	Spring 2022	F	Used	10.3	11.9	17.5		6
F81	4	Spring 2022	F	Used	9.8	12.8	15		4
M01	1	Autumn 2023	M	Available	22.6	29.3	26.5	17.3		18.5	36.8
M01	2	Autumn 2023	M	Available	25.9	27.4	27.6	11.4		11.5	22.6
M01	3	Autumn 2023	M	Available	24.3	26.8	33.8	9.7	11.9	9.3	18.5
M01	4	Autumn 2023	M	Available	18.9	19.6	39.5	11.5	6.8	12.1	15.3
M01	1	Autumn 2023	M	Used	11.5	6.7	36.7	19.8	13.3	8.8	4
M01	2	Autumn 2023	M	Used	11.6	9		9	19.6	10	18
M01	3	Autumn 2023	M	Used	9.9	5.4		14.3	17.9	10
M01	4	Autumn 2023	M	Used	10.3	7.8	15	13.8	17.9	10
M02	1	Autumn 2023	M	Available	24.6	27.6	25.5			12.8
M02	2	Autumn 2023	M	Available	22.9	22.6	18.8		6.8	19.4	29.6
M02	3	Autumn 2023	M	Available	21.2	23.9	28.7	12.5	11.3	12.1	26.3
M02	4	Autumn 2023	M	Available	20.1	22.8	34.9		7.9	7.5	32.1
M02	1	Autumn 2023	M	Used	12.5	10.6	4	16.8	14.4	8.9
M02	2	Autumn 2023	M	Used	12	17.8	7.7	9.7	6.1	7.1	9
M02	3	Autumn 2023	M	Used	11.6	10.8	8	18.3	12.1	10
M02	4	Autumn 2023	M	Used	13.4	9.5		20.9	19.2	10	10
M03	1	Autumn 2023	M	Available	17.4	28.5	22.1	19.6	13.2	18.7
M03	2	Autumn 2023	M	Available	18.9	26.3	18.4	26.8	9.4	14.9	29.5
M03	3	Autumn 2023	M	Available	17.4	19.6	23.5	12.9	15.9	22.7
M03	4	Autumn 2023	M	Available	16.9	18.6	11.7	23.6	14.5	18.6	22.7
M03	1	Autumn 2023	M	Used	11.3	12.2	9.3	15.7	10	9.8	13.9
M03	2	Autumn 2023	M	Used	11.9	11.3	16.7	20	11.9	10	15
M03	3	Autumn 2023	M	Used	12.6	13.8	12.5	12.5	15.8	11.1
M03	4	Autumn 2023	M	Used	14.1	14.8	15	25	9.8	10	15
M05	1	Autumn 2023	M	Available	16.9	20.8	22.9	11.7	8.3	13.6	15.4
M05	2	Autumn 2023	M	Available	19.3	20.5	19.6	9.5	14.1	18.5	13.4
M05	3	Autumn 2023	M	Available	17.8	19.3	26.5	14.3	10.8	14.2	18.6
M05	4	Autumn 2023	M	Available	18.9	18.3	19.4	31.9	9.5	9.8	13.5
M05	1	Autumn 2023	M	Used	10.8	11.6	11	12.8	8.6	5	11
M05	2	Autumn 2023	M	Used	9.7	10.5	14.9	15.9	5.9	4.5
M05	3	Autumn 2023	M	Used	9.4	11.5	12.5	12.3	11.3	9.7
M05	4	Autumn 2023	M	Used	11.8	12.6	9.5	10.4	6.5	11.4	11.8
M07	1	Autumn 2023	M	Available	16.1	22.7	18.3	12.4	9.3	8.3	12.9
M07	2	Autumn 2023	M	Available	16.9	19.8	12.6	16.3	6.8	4.9	9.3
M07	3	Autumn 2023	M	Available	17.3	19.4	11.9	10.7	11.3	11.2	14.3
M07	4	Autumn 2023	M	Available	20.3	22.1	16.4	8.1	7.4	9.4
M07	1	Autumn 2023	M	Used	8.3	7.4		19	8.8	5
M07	2	Autumn 2023	M	Used	9.5	8.1	38	10.4	12.3	10
M07	3	Autumn 2023	M	Used	20.9	22.8	27.4	9.1	13.8	9.8	49.5
M07	4	Autumn 2023	M	Used	8.3	6.1	10	16	10.8	10
M08	1	Autumn 2023	M	Available	15.9	18.4	22.9		14.7	8.9	22.1
M08	2	Autumn 2023	M	Available	17.8	21.3	19.6		12.3	14.9	19.5
M08	3	Autumn 2023	M	Available	16.3	19.6	21.3	10.3	17.3	11.6	13.6
M08	4	Autumn 2023	M	Available	17.2	21.4	18.4	12.8	10.4	9.5	15.4
M08	1	Autumn 2023	M	Used	12.2	7.2	41.4	11.7		6.2	44
M08	2	Autumn 2023	M	Used	9.1	6.9	13.8	20	10.3	10
M08	3	Autumn 2023	M	Used	15	12	24.3	7.9	18.3	10	10
M08	4	Autumn 2023	M	Used	12.9	11.7	27	6.3	5	12.5	15
M53	1	Spring 2023	M	Available	17.3	38	12.9	22.3
M53	2	Spring 2023	M	Available	29.7	16.8	24.7	18.6		12.7	42.4
M53	3	Spring 2023	M	Available	18.9	22.9	12	15.6	12.5	5.9
M53	4	Spring 2023	M	Available	27.9	20.8	23.8	7.8		11.3
M53	5	Spring 2023	M	Available	19.5	23.3	21.5	14.9	9.4	6.8	33.6
M53	6	Spring 2023	M	Available	15.6	39.6	9.4	11.9	13.2	7.9	12.7
M53	7	Spring 2023	M	Available	17.9	19.5	22.7	21	13.8	15.7	11.7
M53	8	Spring 2023	M	Available	18.4	12.3	8.4	15.3	19.3	12.1	22.8
M53	1	Spring 2023	M	Used	9.3	11.4	15	20	10	5	17.5
M53	2	Spring 2023	M	Used	9.7	8.3		20	9.7	10
M53	3	Spring 2023	M	Used	10.2	9.9	10	33.3	6.9	6.7	16
M53	4	Spring 2023	M	Used	10.1	8.7	30	20	9.2	7	14
M53	5	Spring 2023	M	Used	7.8	7.7	10.8	35	8.9	5
M53	6	Spring 2023	M	Used	6.7	6.5	15		9	5.9
M53	7	Spring 2023	M	Used	10.9	10.7		17	17.1	4.9	15
M53	8	Spring 2023	M	Used	9.8	9.7	17.5	40	7.5	4	26
M57	1	Spring 2023	M	Available	21.9	23.6	12	6		18.5	22.7
M57	2	Spring 2023	M	Available	17.8	7.8	15.8	12.3		28.3
M57	3	Spring 2023	M	Available	19.2	12.8	28.7	19.5	6	13.2	18.7
M57	4	Spring 2023	M	Available	22.6	14.9	17.4	9.5	5	19	44.8
M57	5	Spring 2023	M	Available	24.1	46.7	21.8	22.3		12.5	12.3
M57	6	Spring 2023	M	Available	26.3	33.6	59.6	12.3	8.9	4.6
M57	7	Spring 2023	M	Available	14.2	18.9		9.7		7.9
M57	8	Spring 2023	M	Available	19.5	23.5	4.9	16.2	12.9	8.3	30.3
M57	1	Spring 2023	M	Used	9.9	10.3	16	14.3	8	8.7
M57	2	Spring 2023	M	Used	9.3	8.3	7.4	11.3	11.5	14	8
M57	3	Spring 2023	M	Used	11.6	10.3	12	28	7	20.2	11
M57	4	Spring 2023	M	Used	8.7	7.8	10.3	29	7.8	9.9	8
M57	5	Spring 2023	M	Used	10.3	10.9	7.7	15.5	9	6.9	10
M57	6	Spring 2023	M	Used	9.8	10.5	11.3	5.7	12.5	11.3	9.5
M57	7	Spring 2023	M	Used	9.2	11.3	10.6	14.9	8.6	10.7	11.4
M57	8	Spring 2023	M	Used	11.6	13.8	9.5	12.6	10.1	18.6	12
SA59	1	Spring 2023	SA	Available	18.9	12.9	22.9		11	8	25.7
SA59	2	Spring 2023	SA	Available	22.1	32.8	12.4	12.9	8	9.9	38.9
SA59	3	Spring 2023	SA	Available	21.3	19.5	33.9	18.6	6	12.8	39.8
SA59	4	Spring 2023	SA	Available	26.4	23.7	46.8	15.2	7	8.6	26.8
SA59	5	Spring 2023	SA	Available	28.1	33.2	19.3	22.9	5	6.9	33.9
SA59	6	Spring 2023	SA	Available	24.9	28.9	22.1	9.8	11.7	11.2	29.6
SA59	7	Spring 2023	SA	Available	18.4	16.7	13.5	8	13.8	9.4	24.5
SA59	8	Spring 2023	SA	Available	17.9	19.3	9.8		9.8	19.9	19.4
SA59	1	Spring 2023	M	Used	10.4	12.4	10.5	13.5		7	15.5
SA59	2	Spring 2023	M	Used	12.6	13.2	24.7	10.8	13.4	9.7	19.6
SA59	3	Spring 2023	M	Used	8.7	9.9	12.9	10.3	6.7	5.7	7.8
SA59	4	Spring 2023	M	Used	9.5	8.7	17			5.3	16.4
SA59	5	Spring 2023	M	Used	9.7	11.2	12.2	8	21.7	5.8	7.8
SA59	6	Spring 2023	M	Used	9.3	10.4	10.5		2	5.8	8.2
SA59	7	Spring 2023	M	Used	10.4	11.8	9.5	18.5	12.3	18.6	12.1
SA59	8	Spring 2023	M	Used	11	13.6	15.8		16.9	19.4	18.3
SA60	1	Spring 2023	SA	Available	15.2	17.7	14.3	11.7	12.3	11	13
SA60	2	Spring 2023	SA	Available	17.8	18.5	11.6	12.3	28.3	12.8	22.8
SA60	3	Spring 2023	SA	Available	19.3	20.1	22.9	8.9	14.5	7.9	29.3
SA60	4	Spring 2023	SA	Available	17.5	16.2	26.5	8.2	8.3	17.8	32.4
SA60	5	Spring 2023	SA	Available	22.9	23.9	27	15.3	11.2	7.8	44.8
SA60	6	Spring 2023	SA	Available	28.1	29.6	39.8	14.6	12		23.9
SA60	7	Spring 2023	SA	Available	22.1	20.8	24	18.5	5.5	11.5	12.7
SA60	8	Spring 2023	SA	Available	19.8	18.4	17.4	13.8		12	15.2
SA60	1	Spring 2023	SA	Used	9.3	11.6	9	11	6.3	5.2	6.6
SA60	2	Spring 2023	SA	Used	10.4	13.8	10.4		8.2	6	8.6
SA60	3	Spring 2023	SA	Used	11.7	13.5	13.1	8.5	8.6	11.8	16
SA60	4	Spring 2023	SA	Used	9.8	13.4	10.7	12.9	12.9	14.9	11.5
SA60	5	Spring 2023	SA	Used	10.3	12.1	16.3	15.4	17.3	21.6	9.3
SA60	6	Spring 2023	SA	Used	9.4	15.3	12.4	9.6	12.3	10.4	17.2
SA60	7	Spring 2023	SA	Used	8.9	12.3	13.2	11.6	9.8		15.3
SA60	8	Spring 2023	SA	Used	12.1	10.7	18.2	8.2	10.9	11.8	16.7
SA65	1	Spring 2023	SA	Available	27.8	29.7	32.7	22.3	15	13.4	28.3
SA65	2	Spring 2023	SA	Available	28.1	12.6	31.3		26.7	8.9	29.1
SA65	3	Spring 2023	SA	Available	21.3	14.3	22.5	19.2	13.6	14.7	15
SA65	4	Spring 2023	SA	Available	23.6	9.7	24.8		18.9	6.9	15.6
SA65	5	Spring 2023	SA	Available	22.1	14.5	24.8	12.4			7.2
SA65	6	Spring 2023	SA	Available	26.3	12.5	29.5	11.3	17	7.4	11.8
SA65	7	Spring 2023	SA	Available	26.3	28.4	25.4		11.3	11.5	7.9
SA65	8	Spring 2023	SA	Available	23.8	22.8	26.5	12.3	18.3	9.9	12.2
SA65	1	Spring 2023	SA	Used	9.5	8	12.5	37.4	19	6.2
SA65	2	Spring 2023	SA	Used	11.6	11.7	19.4		17.8	7.15
SA65	3	Spring 2023	SA	Used	14.4	14.5	18.8	33.5	33	10.8	14.8
SA65	4	Spring 2023	SA	Used	12.9	14.2	14	17.5	18	7	10.5
SA65	5	Spring 2023	SA	Used	9.7	11.3	13.2	8.5		6.5	11.3
SA65	6	Spring 2023	SA	Used	10.2	12.1	17.5		13.9	10.3	16.2
SA65	7	Spring 2023	SA	Used	12.9		13.4	12.8	11.6	11.1	12.5
SA65	8	Spring 2023	SA	Used	8.9		11.8	10.5	16.4	19.4	8.5
