# Supplementary material for: Contrasting Habitat Use at the Range Edge of an Endangered Grassland Specialist: Insights Into Plains‐Wanderer ( Pedionomus torquatus ) Habitat Use in a Periphery Population
Source: Ecol Evol. 2025 Aug 10;15(8):e71894. doi: 10.1002/ece3.71894 (PMC12336370; doi:10.1002/ece3.71894)
Supplement: Supplementary file 2 — Data S2: ece371894‐sup‐0002‐supinfo.csv. [file ECE3-15-e71894-s003.csv]

Bird	SurveyID	Date	Sex	UsedAvail	BareGround_Merge	Sclerolaena	Chenopod	NativeHerb	DeadVegetation	ExoticHerb	NativeGrass	Litter	AvgHeight
66&67	1	Spring 2023		Available	39.2	0	33.1	4.2	6.1	7.4	6.5	3.5	23.1
66&67	2	Spring 2023		Available	41.7	4.5	37.6	0	8.1	0	4.9	3.2	26.8
66&67	3	Spring 2023		Available	27.2	0	47.2	7.1	4.7	2.8	8.7	2.3	24.9
66&67	4	Spring 2023		Available	22.1	2.5	53.1	8.5	1.6	6.8	1.6	3.8	19.3
66&67	5	Spring 2023		Available	23	7.2	43.8	6.9	6.1	8.4	0	4.6	22.1
66&67	6	Spring 2023		Available	19.5	3.6	44.3	14.2	8.8	3.8	0	5.8	23.9
66&67	7	Spring 2023		Available	33	0	42.8	10.9	4.3	4.7	0	4.3	29.3
66&67	8	Spring 2023		Available	22.1	0	53.7	5.9	4.5	0	8.1	5.7	28.6
66&67	1	Spring 2023		Used	50	31.7	1.6	0	2.4	8.7	1.6	4	10.3
66&67	2	Spring 2023		Used	35.7	18.3	7.1	3.2	0	18.3	11.9	5.6	9.6
66&67	3	Spring 2023		Used	43.7	34.9	0	2.4	0	9.5	4.8	4.8	10.2
66&67	4	Spring 2023		Used	30.2	34.1	4	2.4	0.8	11.1	5.6	11.9	9.4
66&67	5	Spring 2023		Used	39.7	19.8	4.8	0.8	0.8	16.7	6.3	11.1	11.4
66&67	6	Spring 2023		Used	29.4	31	2.4	1.6	0	17.5	11.9	6.3	9
66&67	7	Spring 2023		Used	32.5	27.8	4.8	0	2.4	21.4	4	7.1	8.6
66&67	8	Spring 2023		Used	58.7	27	1.6	4	0	4.8	1.6	2.4	11.2
F02	1	Spring 2022	F	Available	15.6	11.5	18	2.5	0	41.8	0.8	9.8	17.6
F02	2	Spring 2022	F	Available	18	29.5	13.1	1.6	0	25.4	1.6	10.7	18.6
F02	3	Spring 2022	F	Available	18.5	31.5	25	11.3	0	2.4	0	11.3	18.6
F02	4	Spring 2022	F	Available	9.5	14.3	33.3	15.1	0	9.5	5.6	12.7	19.8
F02	1	Spring 2022	F	Used	37.4	34.1	11.4	10.6	0	6.5	0	0	11.8
F02	2	Spring 2022	F	Used	29.9	11.8	12.6	2.4	0.8	41.7	0.8	0	10.2
F02	3	Spring 2022	F	Used	43.7	30.2	7.9	4	0.8	12.7	0.8	0	13.4
F02	4	Spring 2022	F	Used	51.6	17.2	19.5	4.7	0	7	0	0	13.9
F08	1	Spring 2022	F	Available	30.1	48	4.1	9.8	2.4	4.9	0	0.8	24.6
F08	2	Spring 2022	F	Available	38.4	22.4	1.6	3.2	1.6	29.6	0.8	2.4	16.1
F08	3	Spring 2022	F	Available	14.2	46.5	7.1	7.1	0	24.4	0.8	0	17.5
F08	4	Spring 2022	F	Available	21.6	38.4	16	2.4	0	21.6	0	0	17.5
F08	1	Spring 2022	F	Used	31.3	34.4	1.6	7	0	20.3	1.6	3.9	8.8
F08	2	Spring 2022	F	Used	22.1	45.9	0.8	4.1	0.8	25.4	0	0.8	8.9
F08	3	Spring 2022	F	Used	63.9	16.4	0.8	10.7	0	1.6	4.1	2.5	9.9
F08	4	Spring 2022	F	Used	48.8	33.6	2.4	6.4	0	0.8	3.2	4.8	9.6
F10	1	Spring 2022	F	Available	24.2	24.2	19.4	3.2	2.4	26.6	0	0	17.2
F10	2	Spring 2022	F	Available	32.8	20	18.4	2.4	0	12.8	0	13.6	18.3
F10	3	Spring 2022	F	Available	30.9	26.8	15.4	5.7	0	15.4	0	5.7	19.2
F10	4	Spring 2022	F	Available	28.5	27.6	10.6	5.7	0.8	22	0	4.9	16.2
F10	1	Spring 2022	F	Used	75	15.3	0	5.6	0	0	0	4	10.7
F10	2	Spring 2022	F	Used	34.1	52.4	3.2	7.9	1.6	0	0	0.8	11.5
F10	3	Spring 2022	F	Used	71	11.3	0.8	12.1	2.4	0.8	0	1.6	10.6
F10	4	Spring 2022	F	Used	65.6	27.2	1.6	0.8	2.4	0	0	2.4	17.4
F11	1	Autumn 2023	F	Available	9.5	50	6.3	1.6	8.7	2.4	7.1	14.3	17.9
F11	2	Autumn 2023	F	Available	5.6	34.1	7.9	0.8	13.5	2.4	19	16.7	15.2
F11	3	Autumn 2023	F	Available	9.5	43.7	7.9	3.2	3.2	4.8	15.1	11.9	15.8
F11	4	Autumn 2023	F	Available	5.6	32.5	11.1	2.4	12.7	2.4	14.3	19	19.8
F11	1	Autumn 2023	F	Used	55.6	33.3	0.8	0	4	3.2	0	3.2	9.3
F11	2	Autumn 2023	F	Used	43.7	29.4	3.2	4	6.3	4	3.2	6.3	9.8
F11	3	Autumn 2023	F	Used	37.3	30.2	1.6	0.8	13.5	4	0	12.7	11
F11	4	Autumn 2023	F	Used	46.8	15.9	3.2	3.2	5.6	7.1	6.3	11.9	11.7
F13	1	Autumn 2023	F	Available	7.9	46.8	0.8	5.6	5.6	8.7	7.1	17.5	18.1
F13	2	Autumn 2023	F	Available	4	33.3	13.5	0.8	15.9	11.1	7.9	13.5	20.4
F13	3	Autumn 2023	F	Available	18.3	22.2	22.2	0.8	23.8	4.8	1.6	6.3	24.9
F13	4	Autumn 2023	F	Available	13.5	29.4	13.5	0.8	16.7	4	2.4	19.8	21.4
F13	1	Autumn 2023	F	Used	30.2	39.7	7.9	1.6	5.6	0.8	2.4	11.9	15.7
F13	2	Autumn 2023	F	Used	42.1	29.4	2.4	7.9	0.8	7.9	1.6	7.9	12.1
F13	3	Autumn 2023	F	Used	53.2	23	0.8	2.4	0.8	10.3	1.6	7.9	9.9
F13	4	Autumn 2023	F	Used	35.7	27	4.8	6.3	3.2	7.9	4.8	10.3	11.9
F16	1	Spring 2022	F	Available	4.9	62.3	8.2	3.3	1.6	0	3.3	16.4	17.2
F16	2	Spring 2022	F	Available	5.8	43.2	28.9	2.2	0.8	0	2.4	16.7	15.2
F16	3	Spring 2022	F	Available	4.7	58.3	22.2	1.8	0.8	0	0	12.2	14.9
F16	4	Spring 2022	F	Available	13.8	28.5	19.5	4.9	1.6	0	0.8	30.9	13.9
F16	1	Spring 2022	F	Used	32.8	21.3	1.6	11.5	4.9	20.5	2.5	4.9	8.8
F16	2	Spring 2022	F	Used	48.4	23	0.8	13.5	2.4	8.7	0	3.2	8.8
F16	3	Spring 2022	F	Used	45.2	31	3.2	11.1	1.6	6.3	0	1.6	11.7
F16	4	Spring 2022	F	Used	44.4	35.7	0.8	11.9	0	7.1	0	0	10
F18	1	Spring 2022	F	Available	4.8	40.5	11.1	2.4	1.6	0.8	2.4	36.5	17.3
F18	2	Spring 2022	F	Available	32.8	27.2	2.4	4	0	32	1.6	0	14
F18	3	Spring 2022	F	Available	7.9	39.7	13.6	3.6	3.8	0	6.2	25.2	17.8
F18	4	Spring 2022	F	Available	6.7	47.9	10.1	2.5	4.2	0	5	23.5	13.3
F18	1	Spring 2022	F	Used	40	33.3	0.8	11.7	0.8	7.5	0.8	5	10.7
F18	2	Spring 2022	F	Used	43.3	18.3	1.7	7.5	5	17.5	0	6.7	10.8
F18	3	Spring 2022	F	Used	52.4	32.5	0	2.4	2.4	4.8	0	5.6	11.9
F18	4	Spring 2022	F	Used	36.5	18.3	3.2	11.9	7.1	13.5	1.6	7.9	11.1
F20	1	Autumn 2023	F	Available	6.7	26.7	31.7	0	0	20	0	15	23.8
F20	2	Autumn 2023	F	Available	14.8	37.7	13.1	0	0	11.5	3.3	19.7	22.4
F20	1	Autumn 2023	F	Used	36.5	33.3	3.2	12.7	2.4	6.3	1.6	4	11.3
F20	2	Autumn 2023	F	Used	42.9	23.8	2.4	15.9	3.2	1.6	4	6.3	10.4
F54	1	Spring 2023	F	Available	12.8	12.3	34.9	0	8.9	13.1	12.6	5.4	18.6
F54	2	Spring 2023	F	Available	6.9	10.7	53.6	0	5.9	1.5	12.2	9.2	20.8
F54	3	Spring 2023	F	Available	12.4	18.1	44.8	0	8.9	9.4	4.3	2.1	19.7
F54	4	Spring 2023	F	Available	9.8	15.6	36.9	0	9.5	5.4	11.8	11	18.4
F54	5	Spring 2023	F	Available	11.9	14.8	65.2	0	1.6	1.6	3.3	1.6	22.9
F54	6	Spring 2023	F	Available	6.1	7.9	57.4	0	5.8	8.3	5.6	8.9	23.8
F54	7	Spring 2023	F	Available	6.5	12.9	41.7	0	4.6	5.9	19.7	8.7	17.4
F54	8	Spring 2023	F	Available	8.9	16.8	18.9	1.6	17.8	12.8	18.5	4.7	19.7
F54	1	Spring 2023	F	Used	26.2	43.7	6.3	0.8	0	12.7	4	6.3	12.6
F54	2	Spring 2023	F	Used	54	32.5	0	0	0	11.1	0	2.4	14.1
F54	3	Spring 2023	F	Used	55.6	33.3	0	1.6	3.2	3.2	0	3.2	9.3
F54	4	Spring 2023	F	Used	42.1	23	1.6	8.7	0	21.4	0.8	2.4	9.7
F54	5	Spring 2023	F	Used	49.2	29.4	1.6	1.6	2.4	10.3	0	5.6	10.2
F54	6	Spring 2023	F	Used	46.8	43.7	0	0.8	0	7.1	0	1.6	10.1
F54	7	Spring 2023	F	Used	51.6	41.3	0	0.8	0	5.6	0	0.8	7.8
F54	8	Spring 2023	F	Used	37.3	38.1	5.6	3.2	0	7.1	1.6	7.1	6.7
F56	1	Spring 2023	F	Available	8.5	18.9	21.5	0	0	1.6	45.6	3.9	18.5
F56	2	Spring 2023	F	Available	14.1	11.7	23.8	1.6	0	5.5	38.9	4.4	21.3
F56	3	Spring 2023	F	Available	14.7	6.5	26.1	0	2.9	5.3	39.2	5.3	14.8
F56	4	Spring 2023	F	Available	21.3	9.6	24.8	0	2.1	7.9	29.6	4.7	16.6
F56	5	Spring 2023	F	Available	23.5	9.2	21.7	2.8	5.2	7.9	16.6	13.1	17.2
F56	6	Spring 2023	F	Available	21.7	17.5	10.9	8.3	3.9	6.2	26.7	4.8	14.2
F56	7	Spring 2023	F	Available	18.6	14.7	11.2	2.6	19.5	5.7	23	4.7	18.5
F56	8	Spring 2023	F	Available	12.3	28.8	6.6	3.9	6.2	9.8	28.7	3.7	18.4
F56	1	Spring 2023	F	Used	21.4	30.2	0	7.9	0.8	33.3	3.2	3.2	9.5
F56	2	Spring 2023	F	Used	20.6	27	0	11.9	0.8	37.3	2.4	0	8.3
F56	3	Spring 2023	F	Used	27.8	38.9	0	4.8	0.8	26.2	1.6	0	11.5
F56	4	Spring 2023	F	Used	34.9	29.4	0.8	7.9	1.6	24.6	0.8	0	9.6
F56	5	Spring 2023	F	Used	32.5	24.6	0.8	5.6	0	31.7	2.4	2.4	9.9
F56	6	Spring 2023	F	Used	34.9	31	0.8	2.4	3.2	25.4	1.6	0.8	10.3
F56	7	Spring 2023	F	Used	37.3	27	0.8	7.1	0.8	19.8	2.4	4.8	11.3
F56	8	Spring 2023	F	Used	37	36.2	6.3	3.1	0.8	14.2	0.8	1.6	10.3
F58	1	Spring 2023	F	Available	3.9	32.6	5.5	1.6	39.3	11.8	1.6	3.7	22.7
F58	2	Spring 2023	F	Available	10.6	39.7	7.4	0	23.9	11.8	4.5	2.1	27.2
F58	3	Spring 2023	F	Available	18.8	37.6	7.5	1.6	16.9	11.7	3.8	2.1	25.7
F58	4	Spring 2023	F	Available	19.7	9.3	15.9	0	22.7	19.8	4.8	7.8	16.2
F58	5	Spring 2023	F	Available	19.3	41.2	4.7	1.6	10.6	11.7	2.7	8.2	18.4
F58	6	Spring 2023	F	Available	23.6	3.7	27.8	3.7	11.2	4.7	17.9	7.4	18.7
F58	7	Spring 2023	F	Available	17.8	48.9	4.3	3.1	11.7	5.8	4.7	3.7	21.3
F58	8	Spring 2023	F	Available	10.2	41.7	3.1	5.1	7.9	21.7	2.4	7.9	22.8
F58	1	Spring 2023	F	Used	45.2	26.2	2.4	1.6	0	20.6	0.8	3.2	10.9
F58	2	Spring 2023	F	Used	32.5	30.2	4	3.2	2.4	21.4	1.6	4.8	9.8
F58	3	Spring 2023	F	Used	38.9	31.7	1.6	2.4	1.6	15.9	2.4	5.6	9.9
F58	4	Spring 2023	F	Used	23	39.7	4	1.6	2.4	19.8	1.6	7.9	9.3
F58	5	Spring 2023	F	Used	27.8	53.2	0.8	0	0.8	14.3	0	3.2	11.6
F58	6	Spring 2023	F	Used	34.9	40.5	1.6	0.8	0	11.1	1.6	9.5	12.2
F58	7	Spring 2023	F	Used	30.2	39.7	0.8	0	0.8	16.7	2.4	9.5	9.1
F58	8	Spring 2023	F	Used	39.7	27.8	0	3.2	1.6	12.7	5.6	9.5	15
F77	1	Spring 2022	F	Available	22	51.2	0.8	5.7	5.7	1.6	4.1	8.9	21.2
F77	2	Spring 2022	F	Available	10.7	53.7	3.3	8.3	5.8	1.7	1.7	14.9	17.2
F77	3	Spring 2022	F	Available	9.5	56.3	3.2	13.5	2.4	3.2	1.6	10.3	18.1
F77	4	Spring 2022	F	Available	17.1	51.2	2.4	8.9	1.6	2.4	0	16.3	15.7
F77	1	Spring 2022	F	Used	49.6	11.6	0	19.8	0	12.4	6.6	0	8.8
F77	2	Spring 2022	F	Used	53.7	13	0.8	20.3	0	8.1	3.3	0.8	7
F77	3	Spring 2022	F	Used	54.4	30.4	0.8	12	0	0	2.4	0	13.2
F77	4	Spring 2022	F	Used	43.7	30.2	0.8	13.5	0	11.9	0	0	8.9
F78	1	Spring 2022	F	Available	20.8	30.4	18.4	11.2	0	11.2	5.6	2.4	19.5
F78	2	Spring 2022	F	Available	34.4	23	5.7	4.1	0	30.3	0	2.5	23.8
F78	3	Spring 2022	F	Available	40.3	12.6	15.1	3.4	0	23.5	0.8	4.2	18.7
F78	4	Spring 2022	F	Available	13.5	8.7	31.7	14.3	0	5.6	4	22.2	22.9
F78	1	Spring 2022	F	Used	48.4	22.2	1.6	17.5	0	0	0.8	9.5	10.8
F78	2	Spring 2022	F	Used	60	23.3	0.8	11.7	0	0	0	4.2	11.5
F78	3	Spring 2022	F	Used	23.5	63	0	10.1	0	0	1.7	1.7	13.6
F78	4	Spring 2022	F	Used	52.4	36.3	0.8	5.6	0.8	0	0	4	10
F79	1	Spring 2022	F	Available	0	26.8	22.8	5.7	1.6	0.8	7.3	35	23.4
F79	2	Spring 2022	F	Available	12.6	26.1	5	1.7	0	52.9	0.8	0.8	17.2
F79	3	Spring 2022	F	Available	6.5	22.1	32	4.9	4.9	3.3	0.8	25.4	22.3
F79	4	Spring 2022	F	Available	11.3	44.4	25	0.8	6.5	6.5	0	5.6	17.3
F79	1	Spring 2022	F	Used	48.4	20.6	4	9.5	6.3	3.2	0.8	7.1	9.4
F79	2	Spring 2022	F	Used	53.2	26.2	0	9.5	2.4	1.6	0	7.1	13.8
F79	3	Spring 2022	F	Used	54	24.6	2.4	5.6	1.6	2.4	0	9.5	10.5
F79	4	Spring 2022	F	Used	37.3	25.4	11.1	1.6	5.6	5.6	0	13.5	15
F81	1	Spring 2022	F	Available	3.3	18.2	14.9	7.4	5.8	9.9	0	40.5	17.2
F81	2	Spring 2022	F	Available	0.8	33.3	15.9	6.3	7.1	13.5	0.8	22.2	22.2
F81	3	Spring 2022	F	Available	2.4	12.7	17.5	7.1	2.4	21.4	5.6	31	17.1
F81	4	Spring 2022	F	Available	8	19.2	15.2	3.2	8	33.6	0.8	12	16.7
F81	1	Spring 2022	F	Used	59.1	13.9	0	7.4	0.8	15.6	0	3.3	7.6
F81	2	Spring 2022	F	Used	46.4	27.2	0	20.8	2.4	1.6	0	1.6	9.8
F81	3	Spring 2022	F	Used	52.5	30.8	1.7	11.7	0	0	0	3.3	10.3
F81	4	Spring 2022	F	Used	55.7	23.8	0.8	15.6	0	0	0	4.1	9.8
M01	1	Autumn 2023	M	Available	11.8	40.2	26.5	0	1.7	12.5	1.5	5.8	22.6
M01	2	Autumn 2023	M	Available	23.5	14	39	0	1.5	17.3	1.7	3	25.9
M01	3	Autumn 2023	M	Available	9.4	12.8	44.8	5.6	2.3	1.4	15.3	8.4	24.3
M01	4	Autumn 2023	M	Available	18.9	23.5	38.7	4.4	2.5	0.8	11.2		18.9
M01	1	Autumn 2023	M	Used	34.9	33.3	1.6	8.7	1.6	4.8	10.3	4.8	11.5
M01	2	Autumn 2023	M	Used	41.3	40.5	0.8	12.7	0.8	0.8	1.6	1.6	11.6
M01	3	Autumn 2023	M	Used	34.9	38.1	0	16.7	0	0.8	7.1	2.4	9.9
M01	4	Autumn 2023	M	Used	31	41.3	1.6	8.7	0	5.6	7.1	4.8	10.3
M02	1	Autumn 2023	M	Available	23.9	18.4	46.3	0	0	7.5	0	3.9	24.6
M02	2	Autumn 2023	M	Available	22.4	27.3	30.9	6	3.8	6.4	0	3.2	22.9
M02	3	Autumn 2023	M	Available	25.8	16.2	33.2	2.5	3.9	9.8	2.5	6.1	21.2
M02	4	Autumn 2023	M	Available	33.1	17.8	28.9	3.5	2.9	11.2	0	2.6	20.1
M02	1	Autumn 2023	M	Used	37.3	21.4	0.8	13.5	0	9.5	13.5	4	12.5
M02	2	Autumn 2023	M	Used	30.2	29.4	4.8	4.8	2.4	19.8	5.6	3.2	12
M02	3	Autumn 2023	M	Used	32.5	35.7	7.9	9.5	0	7.1	6.3	0.8	11.6
M02	4	Autumn 2023	M	Used	34.1	34.9	0	16.7	0.8	4	8.7	0.8	13.4
M03	1	Autumn 2023	M	Available	11	39	29	9	0	2	8	2	17.4
M03	2	Autumn 2023	M	Available	6	49.5	19	1.5	1.5	4	13.5	5	18.9
M03	3	Autumn 2023	M	Available	2	28	39	2	0	13	15	1	17.4
M03	4	Autumn 2023	M	Available	7.5	47	11	1.5	2.5	8	18.5	4	16.9
M03	1	Autumn 2023	M	Used	31.7	38.9	3.2	4	5.6	10.3	4	2.4	11.3
M03	2	Autumn 2023	M	Used	25.4	31.7	6.3	15.1	0.8	14.3	1.6	4.8	11.9
M03	3	Autumn 2023	M	Used	31.8	29.4	6.3	4.8	2.4	19.8	1.6	4	12.6
M03	4	Autumn 2023	M	Used	35.7	45.2	3.2	4.8	0.8	5.6	0.8	4	14.1
M05	1	Autumn 2023	M	Available	14.5	5	23	1	9	1.5	38	8	16.9
M05	2	Autumn 2023	M	Available	22	4	29	6	8	8	14	9	19.3
M05	3	Autumn 2023	M	Available	21	9	24	4	3	9	21	9	17.8
M05	4	Autumn 2023	M	Available	12	11	18	6	5	2	42	4	18.9
M05	1	Autumn 2023	M	Used	44.9	37.4	1.6	4.6	1.6	5.3	1.8	2.8	10.8
M05	2	Autumn 2023	M	Used	53.7	27.9	3.9	3.8	0	6.5	0	4.2	9.7
M05	3	Autumn 2023	M	Used	38.2	48.6	3.6	2.3	0	1.8	3.7	1.8	9.4
M05	4	Autumn 2023	M	Used	45.8	33.7	1.6	1.8	0.8	10.7	1.6	4	11.8
M07	1	Autumn 2023	M	Available	9	12	19	4	2	5	38	11	16.1
M07	2	Autumn 2023	M	Available	13	9	48	1	5	3	19	2	16.9
M07	3	Autumn 2023	M	Available	17	19	22	3	2	6	22	9	17.3
M07	4	Autumn 2023	M	Available	4	31	37	2	0	2	5	19	20.3
M07	1	Autumn 2023	M	Used	35.7	47.6	0	11.1	0	1.6	3.2	0.8	8.3
M07	2	Autumn 2023	M	Used	34.9	42.9	0.8	11.1	0	4.8	4	1.6	9.5
M07	3	Autumn 2023	M	Used	23.8	14.3	23	5.6	1.6	7.1	8.7	15.9	20.9
M07	4	Autumn 2023	M	Used	47.6	30.2	0.8	9.5	0	4.8	4	3.2	8.3
M08	1	Autumn 2023	M	Available	26.4	12.9	36.1	2	2.6	2.3	0	17.7	15.9
M08	2	Autumn 2023	M	Available	8.6	39.2	46	1	2.1	1	0	2.1	17.8
M08	3	Autumn 2023	M	Available	4.6	44.7	32.4	1.1	3.4	3.7	3.3	6.8	16.3
M08	4	Autumn 2023	M	Available	16.5	48.9	15.6	1.4	2.3	1.6	2.3	11.4	17.2
M08	1	Autumn 2023	M	Used	42.1	20.6	4.8	0	1.6	15.9	4	11.1	12.2
M08	2	Autumn 2023	M	Used	42.1	27.8	3.2	17.5	0	2.4	2.4	4.8	9.1
M08	3	Autumn 2023	M	Used	34.9	4	7.1	2.4	1.6	7.1	10.3	32.5	15
M08	4	Autumn 2023	M	Used	33.9	26.6	4	0	1.6	3.2	3.2	26.6	12.9
M53	1	Spring 2023	M	Available	19.9	11.6	21.8	8.9	0	14.3	17.6	5.9	17.3
M53	2	Spring 2023	M	Available	17.3	6.9	59.8	0	0	8.4	6.1	1.5	29.7
M53	3	Spring 2023	M	Available	8.2	5.6	16.9	12.6	4.3	8.9	38.7	4.8	18.9
M53	4	Spring 2023	M	Available	21.4	1.6	15.8	11.6	5.9	6.1	28.3	9.3	27.9
M53	5	Spring 2023	M	Available	4.9	11.7	21.3	19.4	4.9	1.6	29.6	6.6	19.5
M53	6	Spring 2023	M	Available	17.1	8.6	28.4	19.5	1.6	3.9	19.7	1.2	15.6
M53	7	Spring 2023	M	Available	18.7	22.8	33.8	1.6	1.6	8.4	4.6	8.5	17.9
M53	8	Spring 2023	M	Available	11.3	18.7	28.3	8.2	6.3	11.2	11.2	4.8	18.4
M53	1	Spring 2023	M	Used	45.2	25.4	2.4	0.8	1.6	19.8	0.8	4	9.3
M53	2	Spring 2023	M	Used	29.4	44.4	0	13.5	0	11.9	0.8	0	9.7
M53	3	Spring 2023	M	Used	22.2	46.8	0.8	8.7	0.8	15.1	2.4	3.2	10.2
M53	4	Spring 2023	M	Used	31	31	0.8	9.5	0.8	17.5	4	5.6	10.1
M53	5	Spring 2023	M	Used	26.8	44.1	3.9	7.1	1.6	7.9	4.7	3.9	7.8
M53	6	Spring 2023	M	Used	57.1	30.2	1.6	4	0	4.8	0	2.4	6.7
M53	7	Spring 2023	M	Used	36.5	42.9	0	5.6	0.8	7.1	4	3.2	10.9
M53	8	Spring 2023	M	Used	60.3	28.6	1.6	2.4	0.8	1.6	0.8	4	9.8
M57	1	Spring 2023	M	Available	27.7	15.1	34.2	0	3.6	7.2	1.6	10.6	21.9
M57	2	Spring 2023	M	Available	39.8	5.9	28.6	0	0	15.2	8.5	2	17.8
M57	3	Spring 2023	M	Available	26.8	3.5	32.8	1.6	11.2	13.1	3.9	7.1	19.2
M57	4	Spring 2023	M	Available	19.3	6.8	29.6	1.6	3.9	15.2	9.8	13.8	22.6
M57	5	Spring 2023	M	Available	38.7	1.6	33.6	0	2.8	10.2	5.9	7.2	24.1
M57	6	Spring 2023	M	Available	9.8	12.8	43.7	3.8	0	21.1	2.6	6.2	26.3
M57	7	Spring 2023	M	Available	70.9	12.9	0	0	0	5.7	1.6	8.9	14.2
M57	8	Spring 2023	M	Available	14.9	27.6	2.8	2.8	29.8	17.2	4.9	0	19.5
M57	1	Spring 2023	M	Used	46.8	37.2	2.1	4.3	0	7.9	0	1.7	9.9
M57	2	Spring 2023	M	Used	63.7	23.9	1.7	3.3	0	3.2	1.7	2.5	9.3
M57	3	Spring 2023	M	Used	48.3	25.9	2.8	5.8	2.5	6.2	4.2	4.3	11.6
M57	4	Spring 2023	M	Used	29.4	38.9	0.8	9.5	1.6	12.7	2.4	4.8	8.7
M57	5	Spring 2023	M	Used	27.8	50	4	1.6	0.8	10.3	3.2	2.4	10.3
M57	6	Spring 2023	M	Used	30.2	42.9	0.8	11.9	0.8	8.7	1.6	3.2	9.8
M57	7	Spring 2023	M	Used	43.7	28.6	7.9	10.3	0.8	6.3	0.8	1.6	9.2
M57	8	Spring 2023	M	Used	41.3	42.9	2.4	3.2	1.6	6.3	1.6	0.8	11.6
SA59	1	Spring 2023	SA	Available	16.4	49.3	6.6	3.2	11.8	10.9	0	1.8	18.9
SA59	2	Spring 2023	SA	Available	8.1	52.1	5.3	1.5	6.2	9.1	11.8	5.9	22.1
SA59	3	Spring 2023	SA	Available	20.5	39.2	4.7	1.6	8	8.6	11.3	6.1	21.3
SA59	4	Spring 2023	SA	Available	26.9	30.1	12.8	1.6	3.9	7.4	11.7	5.6	26.4
SA59	5	Spring 2023	SA	Available	28.6	3.7	43.2	1.6	9.2	8.1	3.8	1.8	28.1
SA59	6	Spring 2023	SA	Available	26.4	7.6	19.1	8.2	14.6	7.9	12.9	3.3	24.9
SA59	7	Spring 2023	SA	Available	25.2	9.5	17.1	13.9	11.8	6.3	13.6	2.6	18.4
SA59	8	Spring 2023	SA	Available	30.8	19.1	11.6	7.3	18.6	8.9	0	3.7	17.9
SA59	1	Spring 2023	M	Used	37.7	34.1	5.4	5.1	0	5.8	5.7	6.2	10.4
SA59	2	Spring 2023	M	Used	34.3	42.1	1.7	6.8	4.1	4.2	3.6	3.2	12.6
SA59	3	Spring 2023	M	Used	27	43.7	1.6	0	0.8	15.1	9.5	2.4	8.7
SA59	4	Spring 2023	M	Used	31.7	39.7	2.4	0	0.8	17.5	4	4	9.5
SA59	5	Spring 2023	M	Used	31	40.5	1.6	0.8	1.6	18.3	3.2	3.2	9.7
SA59	6	Spring 2023	M	Used	54	33.3	1.6	0	4	3.2	0	4	9.3
SA59	7	Spring 2023	M	Used	28.6	33.3	2.4	4.8	4	25.4	0.8	0.8	10.4
SA59	8	Spring 2023	M	Used	37.3	30.2	1.6	0.8	13.5	4	0	12.7	11
SA60	1	Spring 2023	SA	Available	33.9	26.4	3.7	4.8	2.5	8.1	17.9	2.7	15.2
SA60	2	Spring 2023	SA	Available	11.2	26.8	5.7	4.2	11.5	12.1	19.2	9.3	17.8
SA60	3	Spring 2023	SA	Available	16.5	35.8	9.1	7.2	8.6	7.8	11.5	3.5	19.3
SA60	4	Spring 2023	SA	Available	14.8	19.1	1.6	6.2	4.8	2.9	48.3	2.3	17.5
SA60	5	Spring 2023	SA	Available	10.9	15.1	28.9	4.9	8.1	2.3	28.7	1.1	22.9
SA60	6	Spring 2023	SA	Available	12.1	8.3	26.1	1.7	5.8	0	43.2	2.8	28.1
SA60	7	Spring 2023	SA	Available	9.2	15.1	5.9	2.8	8.4	9.1	43.4	6.1	22.1
SA60	8	Spring 2023	SA	Available	16.2	28.9	12.1	0	2.7	1.3	38.8	0	19.8
SA60	1	Spring 2023	SA	Used	26.5	30.7	5.1	6.1	3.1	7.9	11.4	9.2	9.3
SA60	2	Spring 2023	SA	Used	49	29.8	1.4	6.2	1.7	7.3	1.7	2.9	10.4
SA60	3	Spring 2023	SA	Used	47.4	31.8	2.3	3.2	4.8	6.9	1.5	2.1	11.7
SA60	4	Spring 2023	SA	Used	38.9	41.5	5.4	3.7	2.4	5.7	1.7	0.7	9.8
SA60	5	Spring 2023	SA	Used	45.1	28.6	7.9	7.3	3.1	5.8	0	2.2	10.3
SA60	6	Spring 2023	SA	Used	34.9	28.6	4.2	12.2	2.4	7.1	4.8	5.8	9.4
SA60	7	Spring 2023	SA	Used	33.3	34.9	4.8	3.2	4	15.1	3.2	1.6	8.9
SA60	8	Spring 2023	SA	Used	37.8	26	5.5	3.9	3.9	15.7	0	7.1	12.1
SA65	1	Spring 2023	SA	Available	28.5	9.8	28.8	6.9	4.8	5.3	11.2	4.7	27.8
SA65	2	Spring 2023	SA	Available	29.8	8.6	38.7	4.7	4.5	6.2	0	7.5	28.1
SA65	3	Spring 2023	SA	Available	12.3	7.2	23.9	29.2	1.6	9.7	8.2	7.9	21.3
SA65	4	Spring 2023	SA	Available	21.8	5.6	29.1	8.1	14.9	9.3	0	11.2	23.6
SA65	5	Spring 2023	SA	Available	19.1	11.2	33.7	0	4.8	0	19.3	11.9	22.1
SA65	6	Spring 2023	SA	Available	20.7	5.8	32.1	7.2	3.5	12.1	13.7	4.9	26.3
SA65	7	Spring 2023	SA	Available	31.3	0	42.1	4.7	9.4	4.3	0	8.2	26.3
SA65	8	Spring 2023	SA	Available	34.5	0	38.4	2.8	6.5	6.9	5.7	5.2	23.8
SA65	1	Spring 2023	SA	Used	54.2	28.1	1.7	1.7	0	4.7	7.9	1.7	9.5
SA65	2	Spring 2023	SA	Used	48.7	27.1	1.8	6.5	1.7	5.9	4.5	3.8	11.6
SA65	3	Spring 2023	SA	Used	35.8	27.4	9.7	3.7	5.5	7.9	3.2	6.8	14.4
SA65	4	Spring 2023	SA	Used	38.9	26.8	5.9	5.7	4.3	8.1	4.6	5.7	12.9
SA65	5	Spring 2023	SA	Used	42.9	34.9	1.6	4	0.8	11.1	0.8	4	9.7
SA65	6	Spring 2023	SA	Used	28.6	43.7	4	4	0	12.7	0	7.1	10.2
SA65	7	Spring 2023	SA	Used	26.4	45.6	3.2	0.8	4	17.6	1.6	0.8	12.9
SA65	8	Spring 2023	SA	Used	23	52.4	1.6	0.8	3.2	12.7	2.4	4	8.9
