# Supplementary material for: Contrasting Habitat Use at the Range Edge of an Endangered Grassland Specialist: Insights Into Plains‐Wanderer ( Pedionomus torquatus ) Habitat Use in a Periphery Population
Source: Ecol Evol. 2025 Aug 10;15(8):e71894. doi: 10.1002/ece3.71894 (PMC12336370; doi:10.1002/ece3.71894)
Supplement: Supplementary file 3 — Data S3: ece371894‐sup‐0003‐supinfo.R. [file ECE3-15-e71894-s001.R]

library(tidyverse)
library(car)
library(DHARMa)
library(glmmTMB)
library(GGally)
library(emmeans)
library(ggeffects)
library(MuMIn)

vegH <- read_csv('raw_HeightData_VegetationClasses_edited.csv')
vegH

vegH <- vegH |>
  mutate(BirdSurvey = interaction(Bird, SurveyID, drop = TRUE)) |>
  mutate(UsedAvail = factor(UsedAvail, levels = c("Used", "Available")))
str(vegH)

ggpairs(dplyr::select(vegH, c(6:12)))

# Sclerolaena
scl.ua <- glmmTMB(log(Sclerolaena) ~ UsedAvail + (1|Bird), data = vegH)
summary(scl.ua)
car::Anova(scl.ua)
plot(simulateResiduals(scl.ua))
print(emmeans(scl.ua, specs = "UsedAvail"), type = "response")
scl.ua.mean <- as_tibble(print(emmeans(scl.ua, specs = "UsedAvail"), type = "response"))
scl.ua.mean$var <- "Sclerolaena"
scl.ua.mean
scl.ua.null <- glmmTMB(log(Sclerolaena) ~ 1 + (1|Bird), data = vegH)
model.sel(scl.ua, scl.ua.null)

# Chenopod
che.ua <- glmmTMB(log(Chenopod) ~ UsedAvail + (1|Bird), data = vegH)
summary(che.ua)
car::Anova(che.ua)
plot(simulateResiduals(che.ua))
print(emmeans(che.ua, specs = "UsedAvail"), type = "response")
che.ua.mean <- as_tibble(print(emmeans(che.ua, specs = "UsedAvail"), type = "response"))
che.ua.mean$var <- "Chenopod"
che.ua.mean
che.ua.null <- glmmTMB(log(Chenopod) ~ 1 + (1|Bird), data = vegH)
model.sel(che.ua, che.ua.null)

# NativeGrass
ngr.ua <- glmmTMB(log(NativeGrass) ~ UsedAvail + (1|Bird), data = vegH)
summary(ngr.ua)
car::Anova(ngr.ua)
plot(simulateResiduals(ngr.ua))
print(emmeans(ngr.ua, specs = "UsedAvail"), type = "response")
ngr.ua.mean <- as_tibble(print(emmeans(ngr.ua, specs = "UsedAvail"), type = "response"))
ngr.ua.mean$var <- "Native Grass"
ngr.ua.mean
ngr.ua.null <- glmmTMB(log(NativeGrass) ~ 1 + (1|Bird), data = vegH)
model.sel(ngr.ua, ngr.ua.null)

# NativeHerb
nhe.ua <- glmmTMB(log(NativeHerb) ~ UsedAvail + (1|Bird), data = vegH)
summary(nhe.ua)
car::Anova(nhe.ua)
plot(simulateResiduals(nhe.ua))
print(emmeans(nhe.ua, specs = "UsedAvail"), type = "response")
nhe.ua.mean <- as_tibble(print(emmeans(nhe.ua, specs = "UsedAvail"), type = "response"))
nhe.ua.mean$var <- "Native Herb"
nhe.ua.mean
nhe.ua.null <- glmmTMB(log(NativeHerb) ~ 1 + (1|Bird), data = vegH)
model.sel(nhe.ua, nhe.ua.null)

# ExoticHerb
exh.ua <- glmmTMB(log(ExoticHerb) ~ UsedAvail + (1|Bird), data = vegH)
summary(exh.ua)
car::Anova(exh.ua)
plot(simulateResiduals(exh.ua))
print(emmeans(exh.ua, specs = "UsedAvail"), type = "response")
exh.ua.mean <- as_tibble(print(emmeans(exh.ua, specs = "UsedAvail"), type = "response"))
exh.ua.mean$var <- "Exotic Herb"
exh.ua.mean
exh.ua.null <- glmmTMB(log(ExoticHerb) ~ 1 + (1|Bird), data = vegH)
model.sel(exh.ua, exh.ua.null)

# DeadVegetation
dve.ua <- glmmTMB(log(DeadVegetation) ~ UsedAvail + (1|Bird), data = vegH)
summary(dve.ua)
car::Anova(dve.ua)
plot(simulateResiduals(dve.ua))
print(emmeans(dve.ua, specs = "UsedAvail"), type = "response")
dve.ua.mean <- as_tibble(print(emmeans(dve.ua, specs = "UsedAvail"), type = "response"))
dve.ua.mean$var <- "Dead Vegetation"
dve.ua.mean
dve.ua.null <- glmmTMB(log(DeadVegetation) ~ 1 + (1|Bird), data = vegH)
model.sel(dve.ua, dve.ua.null)

# Combine predictions from all models
(ua.mean <- bind_rows(scl.ua.mean, che.ua.mean, ngr.ua.mean, nhe.ua.mean, exh.ua.mean, dve.ua.mean))
ua.mean <- ua.mean |>
mutate(var = factor(var, levels = c("Chenopod", "Dead Vegetation", "Sclerolaena", "Native Grass", "Native Herb", "Exotic Herb")))
ua.mean

# Plot estimated marginal means
pd <- position_dodge(width = 0.2)
p_mnHeight <- ggplot(ua.mean, aes(x = var, y = response, groups = UsedAvail, colour = UsedAvail, shape = UsedAvail, fill = UsedAvail)) +
    geom_errorbar(aes(ymin = lower.CL, ymax = upper.CL), width = 0.2, pos = pd, show.legend = FALSE, alpha = 0.5) +
    geom_point(size = 5, pos = pd, alpha = 0.75) +
    scale_colour_brewer('Habitat', palette = "Set1") +
    scale_fill_brewer('Habitat', palette = "Set1") +
    scale_shape_manual("Habitat", values = c(21, 24)) +
    theme_bw(base_size = 18) + theme(legend.position = "bottom") +
    labs(x = "Vegetation cover category", y = "Height (cm)") + lims(y = c(0, 25))
p_mnHeight

ggsave("p_mnHeight_plot.png", plot = p_mnHeight, dpi = 600, width = 14, height = 10)
