# Supplementary material for: Contrasting Habitat Use at the Range Edge of an Endangered Grassland Specialist: Insights Into Plains‐Wanderer ( Pedionomus torquatus ) Habitat Use in a Periphery Population
Source: Ecol Evol. 2025 Aug 10;15(8):e71894. doi: 10.1002/ece3.71894 (PMC12336370; doi:10.1002/ece3.71894)
Supplement: Supplementary file 4 — Data S4: ece371894‐sup‐0004‐supinfo.R. [file ECE3-15-e71894-s002.R]

library(adehabitatHS)
library(tidyverse)
library(ggplot2)
library(GGally)
library(glmmTMB)
library(DHARMa)
library(ggeffects)
library(ggpubr)
library(splines)
library(scales)
library(MuMIn)
library(vegan)
library(geomtextpath)
library(compositions)
library(easyCODA)
library(patchwork)
library(RColorBrewer)
library(patchwork)
library(buildmer)

allData <- read_csv("veg_data_SD.csv")
summary(allData)

allData <- allData %>%
    mutate(BareGround = rowSums(pick(BareGround, CryptogrammicCrust))) %>%
    select(-CryptogrammicCrust) %>%
    subset(!row.names(.) %in% c(253, 254)) %>%
    subset(Bird != "M04") %>%
    mutate(birdSurvey = paste(Bird, SurveyID, sep = ".")) %>%
    mutate(birdSurveyUA = paste(Bird, SurveyID, UsedAvail, sep = ".")) %>%
    mutate(ua = ifelse(UsedAvail == "Used", 1, 0))
summary(allData)

allData.used <- allData %>% filter(UsedAvail == "Used")
allData.avail <- allData %>% filter(UsedAvail == "Available")

allData.used <- allData.used %>%
  subset(birdSurvey %in% allData.avail$birdSurvey)

allData.used
allData.avail

allData.used <- allData.used %>% select(-SurveyID, -AvgHeight, -Fungi) %>% select(where(is.numeric))
allData.avail <- allData.avail %>% select(-SurveyID, -AvgHeight, -Fungi) %>% select(where(is.numeric))

colMeans(allData.used, na.rm = TRUE)
colMeans(allData.avail, na.rm = TRUE)

allData2 <- read_csv("veg_data_SD.csv")
summary(allData2)

allData2 <- allData2 %>%
    mutate(BareGround = rowSums(pick(BareGround, CryptogrammicCrust))) %>%
    select(-CryptogrammicCrust, -Fungi) %>%
    mutate(Litter = replace_na(Litter, 0)) %>%
    mutate(ua = ifelse(UsedAvail == "Used", 1, 0))
print(allData2, w = Inf, n = Inf)
allData2

ggpairs(allData2[, c(6:14)])

source("for_vif_function.R")
vif_func(as.data.frame(allData2[, c(6:8, 9:14)]), thresh = 5)

mod.null <- glmmTMB(ua ~ 1 + (1|Bird), data = allData2, family = "binomial")

mod.bg <- glmmTMB(ua ~ BareGround + (1|Bird), data = allData2, family = "binomial", control= glmmTMBControl(optimizer=optim, optArgs=list(method="BFGS")))
mod.bg2 <- glmmTMB(ua ~ ns(BareGround, 2) + (1|Bird), data = allData2, family = "binomial", control=glmmTMBControl(optimizer=optim, optArgs=list(method="BFGS")))
summary(mod.bg2)
car::Anova(mod.bg2)
plot(simulateResiduals(mod.bg))
mod.eff.BareGround <- ggpredict(mod.bg, terms = "BareGround [all]")
p.BareGround <- ggplot(mod.eff.BareGround, aes(x = x, y = predicted*100)) +
    geom_line(linewidth = 1.2) +
    geom_ribbon(aes(ymin = conf.low*100, ymax = conf.high*100), alpha = 0.3) +
    theme_bw(base_size = 18) + lims(x = c(0, 100)) +
    labs(x = "Bare Ground cover (%)", y = "Probability habitat used") +
    scale_y_continuous(labels = function(x) paste0(x, "%"), limits = c(0, 100))
p.BareGround

mod.scl <- glmmTMB(ua ~ Sclerolaena + (1|Bird), data = allData2, family = "binomial", control= glmmTMBControl(optimizer=optim, optArgs=list(method="BFGS")))
summary(mod.scl)
car::Anova(mod.scl)
plot(simulateResiduals(mod.scl)) # nonlinearity clear here and needs to be accounted in model - refit with spline
mod.scl2 <- glmmTMB(ua ~ ns(Sclerolaena, 2) + (1|Bird), data = allData2, family = "binomial", control=glmmTMBControl(optimizer=optim, optArgs=list(method="BFGS")))
summary(mod.scl2)
car::Anova(mod.scl2)
MuMIn::model.sel(mod.scl2, mod.scl)
plot(simulateResiduals(mod.scl2))

mod.eff.Sclerolaena <- ggpredict(mod.scl2, terms = "Sclerolaena [all]")
p.Sclerolaena <- ggplot(mod.eff.Sclerolaena, aes(x = x, y = predicted*100)) +
    geom_line(linewidth = 1.2) +
    geom_ribbon(aes(ymin = conf.low*100, ymax = conf.high*100), alpha = 0.3) +
    theme_bw(base_size = 18) + lims(x = c(0, 100)) +
    labs(x = "Sclerolaena cover (%)", y = "Probability habitat used") +
    scale_y_continuous(labels = function(x) paste0(x, "%"), limits = c(0, 100))
p.Sclerolaena

mod.che <- glmmTMB(ua ~ Chenopod + (1|Bird), data = allData2, family = "binomial", control=glmmTMBControl(optimizer=optim, optArgs=list(method="BFGS")))
summary(mod.che)
car::Anova(mod.che)
plot(simulateResiduals(mod.che))
mod.eff.Chenopod <- ggpredict(mod.che, terms = "Chenopod [all]")
p.Chenopod <- ggplot(mod.eff.Chenopod, aes(x = x, y = predicted*100)) +
    geom_line(linewidth = 1.2) +
    geom_ribbon(aes(ymin = conf.low*100, ymax = conf.high*100), alpha = 0.3) +
    theme_bw(base_size = 18) + lims(x = c(0, 100)) +
    labs(x = "Chenopod cover (%)", y = "Probability habitat used") +
    scale_y_continuous(labels = function(x) paste0(x, "%"), limits = c(0, 100))
p.Chenopod

mod.nhe <- glmmTMB(ua ~ NativeHerb + (1|Bird), data = allData2, family = "binomial", control=glmmTMBControl(optimizer=optim, optArgs=list(method="BFGS")))
summary(mod.nhe)
car::Anova(mod.nhe)
plot(simulateResiduals(mod.nhe))
mod.eff.NativeHerb <- ggpredict(mod.nhe, terms = "NativeHerb [all]")
p.NativeHerb <- ggplot(mod.eff.NativeHerb, aes(x = x, y = predicted*100)) +
    geom_line(linewidth = 1.2) +
    geom_ribbon(aes(ymin = conf.low*100, ymax = conf.high*100), alpha = 0.3) +
    theme_bw(base_size = 18) + lims(x = c(0, 100)) +
    labs(x = "Native Herb cover (%)", y = "Probability habitat used") +
    scale_y_continuous(labels = function(x) paste0(x, "%"), limits = c(0, 100))
p.NativeHerb

mod.dve <- glmmTMB(ua ~ DeadVegetation + (1|Bird), data = allData2, family = "binomial", control=glmmTMBControl(optimizer=optim, optArgs=list(method="BFGS")))
summary(mod.dve)
car::Anova(mod.dve)
plot(simulateResiduals(mod.dve))
mod.eff.DeadVegetation <- ggpredict(mod.dve, terms = "DeadVegetation [all]")
p.DeadVegetation <- ggplot(mod.eff.DeadVegetation, aes(x = x, y = predicted*100)) +
    geom_line(linewidth = 1.2) +
    geom_ribbon(aes(ymin = conf.low*100, ymax = conf.high*100), alpha = 0.3) +
    theme_bw(base_size = 18) + lims(x = c(0, 100)) +
    labs(x = "Dead Vegetation cover (%)", y = "Probability habitat used") +
    scale_y_continuous(labels = function(x) paste0(x, "%"), limits = c(0, 100))
p.DeadVegetation

mod.exh <- glmmTMB(ua ~ ExoticHerb + (1|Bird), data = allData2, family = "binomial", control=glmmTMBControl(optimizer=optim, optArgs=list(method="BFGS")))
summary(mod.exh)
car::Anova(mod.exh)
# Residual diagnostics
plot(simulateResiduals(mod.exh))
# Predict from model - here for AvgHeight
mod.eff.ExoticHerb <- ggpredict(mod.exh, terms = "ExoticHerb [all]")
# Plot it
p.ExoticHerb <- ggplot(mod.eff.ExoticHerb, aes(x = x, y = predicted*100)) +
    geom_line(linewidth = 1.2) +
    geom_ribbon(aes(ymin = conf.low*100, ymax = conf.high*100), alpha = 0.3) +
    theme_bw(base_size = 18) + lims(x = c(0, 100)) +
    labs(x ="Exotic Herb cover (%)", y = "Probability habitat used") +
    scale_y_continuous(labels = function(x) paste0(x, "%"), limits = c(0, 100))
p.ExoticHerb

mod.ngr <- glmmTMB(ua ~ NativeGrass + (1|Bird), data = allData2, family = "binomial", control=glmmTMBControl(optimizer=optim, optArgs=list(method="BFGS")))
summary(mod.ngr)
car::Anova(mod.ngr)
plot(simulateResiduals(mod.ngr))
mod.eff.NativeGrass <- ggpredict(mod.ngr, terms = "NativeGrass [all]")
p.NativeGrass <- ggplot(mod.eff.NativeGrass, aes(x = x, y = predicted*100)) +
    geom_line(linewidth = 1.2) +
    geom_ribbon(aes(ymin = conf.low*100, ymax = conf.high*100), alpha = 0.3) +
    theme_bw(base_size = 18) + lims(x = c(0, 100)) +
    labs(x = "Native Grass cover (%)", y = "Probability habitat used") +
    scale_y_continuous(labels = function(x) paste0(x, "%"), limits = c(0, 100))
p.NativeGrass

mod.lit <- glmmTMB(ua ~ Litter + (1|Bird), data = allData2, family = "binomial", control=glmmTMBControl(optimizer=optim, optArgs=list(method="BFGS")))
summary(mod.lit)
car::Anova(mod.lit)
plot(simulateResiduals(mod.lit))
mod.eff.Litter <- ggpredict(mod.lit, terms = "Litter [all]")
p.Litter <- ggplot(mod.eff.Litter, aes(x = x, y = predicted*100)) +
    geom_line(linewidth = 1.2) +
    geom_ribbon(aes(ymin = conf.low*100, ymax = conf.high*100), alpha = 0.3) +
    theme_bw(base_size = 18) + lims(x = c(0, 100)) +
    labs(x = "Litter cover (%)", y = "Probability habitat used") +
    scale_y_continuous(labels = function(x) paste0(x, "%"), limits = c(0, 100))
p.Litter

model.sel(mod.null, mod.bg, mod.scl, mod.che, mod.dve, mod.exh, mod.lit, mod.ngr, mod.nhe)

mod.hgt <- glmmTMB(ua ~ AvgHeight + (1|Bird), data = allData2, family = "binomial", control=glmmTMBControl(optimizer=optim, optArgs=list(method="BFGS")))
summary(mod.hgt)
car::Anova(mod.hgt)

plot(simulateResiduals(mod.hgt))

mod.eff.AvgHeight <- ggpredict(mod.hgt, terms = "AvgHeight [all]")

p.AvgHeight <- ggplot(mod.eff.AvgHeight, aes(x = x, y = predicted*100)) +
    geom_line(linewidth = 1.2) +
    geom_ribbon(aes(ymin = conf.low*100, ymax = conf.high*100), alpha = 0.3) +
    theme_bw(base_size = 18) +
    labs(x = "Average height of vegetation (cm)", y = "Probability habitat used") +
    scale_y_continuous(labels = function(x) paste0(x, "%"))
p.AvgHeight

p_Hab <- (p.Sclerolaena | p.BareGround | p.NativeHerb | p.Chenopod | p.NativeGrass | p.DeadVegetation  | p.Litter | p.ExoticHerb | p.AvgHeight) + plot_layout(axis_titles = "collect", ncol = 3, nrow = 3) +
plot_annotation(tag_levels = 'a')# & theme(legend.position = "bottom") guides = "collect",
print(p_Hab)

ggsave("p_Hab_plot.png", plot = p_Hab, dpi = 600, width = 14, height = 13)

allData2$UsedAvail <- factor(allData2$UsedAvail, levels = c("Used", "Available"))
mvData <- allData2[, -c(1:5, 15)]

vegMDS <- metaMDS(mvData[, -9], k = 4, trymax = 300, distance = "euclidean", autotransform = FALSE, noshare = TRUE)
vegMDS
stressplot(vegMDS)

(mycols <- brewer.pal(brewer.pal.info["Set1", "maxcolors"], "Set1")[1:2])

str(vegMDS)

pnMDS <- ggplot(vegMDS$points, aes(MDS1, MDS2)) +
  geom_hline(yintercept = 0, color = "gray") +
  geom_vline(xintercept = 0, color = "gray") +
  geom_point(aes(fill = allData2$UsedAvail, colour = allData2$UsedAvail, shape = allData2$UsedAvail), size = 6, alpha = 0.5) +
  scale_fill_brewer('Habitat', palette = "Set1") +
  scale_colour_brewer('Habitat', palette = "Set1") +
  scale_shape_manual("Habitat", values = c(21, 24)) +
  coord_equal() + labs(colour = "Habitat", fill = "Habitat", shape = "Habitat", x = "nMDS1", y = "nMDS2") +
    theme_minimal(base_size = 22) + theme(legend.position = "bottom") +
      geom_text(aes(x = MDS1, y = MDS2, label = rownames(vegMDS$species)), data = vegMDS$species, vjust = -0.5, size = 5)
pnMDS

ggsave("p_Vegetation_nMDS_plot.png", plot = pnMDS, dpi = 300, width = 10)

beta0transf <- function(y) {
    ytrans <- ifelse(y == 0 | y == 1, (y * (length(y)-1) + 0.5) / length(y), y)
    return(ytrans)
}

mvDataP <- mvData[, -c(9)]/100
bTran_mvData <- mvDataP |>
  as_tibble() |>
  mutate(across(everything(), beta0transf))
bTran_mvData
# Merge with Bird ID nd used-avail codes
bTran_mvData_birdUA <- as_tibble(cbind(allData2[, c(1, 5, 15)], bTran_mvData))
bTran_mvData_birdUA$UsedAvail <- factor(bTran_mvData_birdUA$UsedAvail, levels = c("Used", "Available"))

bTran_mvData_step <- STEP(as.data.frame(acomp(bTran_mvData_birdUA[, c(4:11)])), weight = TRUE)
bTran_mvData_step$R2max
cbind(bTran_mvData_step$names, round(100*bTran_mvData_step$R2max, 2))

LRA(as.data.frame(acomp(bTran_mvData_birdUA[, c(4:11)])))

rda <- rda(bTran_mvData_step$logratios, scale = FALSE) %>%
  scores(tidy = TRUE) %>%
  split(.[["score"]])
#rda
summary(rda(bTran_mvData_step$logratios, scale = FALSE))


pPCA <- ggplot(rda$sites, aes(PC1, PC2)) +
  geom_hline(yintercept = 0, color = "gray") +
  geom_vline(xintercept = 0, color = "gray") +
  geom_point(aes(fill = allData2$UsedAvail, colour = allData2$UsedAvail, shape = allData2$UsedAvail), size = 6, alpha = 0.5) +
  scale_fill_brewer('Habitat', palette = "Set1") +
  scale_colour_brewer('Habitat', palette = "Set1") +
  scale_shape_manual("Habitat", values = c(21, 24)) +
  coord_equal() + labs(colour = "Habitat", fill = "Habitat", shape = "Habitat", x = "PC1 of log ratios (45.9%)", y = "PC2 of log ratios (19.3%)") +
    theme_minimal(base_size = 22) + theme(legend.position = "bottom") 
      geom_textsegment(aes(x = 0, y = 0, xend = PC1, yend = PC2, label = label), data = rda$species, vjust = -0.5,
                   arrow = arrow(25, unit(0.15, "inches")), size = 5)
pPCA

ggsave("p_Vegetation_LR_PCA_plot.png", plot = pPCA, dpi = 300, width = 10)

p_MVall <- (pnMDS | pPCA ) + plot_layout(guides = "collect", axis_titles = "collect", ncol = 2) +
plot_annotation(tag_levels = 'a') & theme(legend.position = "bottom")
print(p_MVall)

ggsave("p_MVall_plot.png", plot = p_MVall, dpi = 300, width = 16)

bTran_mvData_step_df <- as_tibble(bTran_mvData_step$logratios)
bTran_mvData_step_df
colnames(bTran_mvData_step_df) <- str_replace(colnames(bTran_mvData_step_df), "/", "_")
bTran_mvData_step_df_birdUA <- as_tibble(cbind(bTran_mvData_birdUA[, c(1:3)], bTran_mvData_step_df))
bTran_mvData_step_df_birdUA
ggpairs(as_tibble(bTran_mvData_step$logratios))

paste0(colnames(bTran_mvData_step_df), collapse = " + ")

mod.bTran_mvData_step <- glmmTMB(ua ~ BareGround_Chenopod + BareGround_Sclerolaena + Sclerolaena_ExoticHerb + Sclerolaena_NativeGrass + BareGround_NativeHerb + Sclerolaena_Litter + BareGround_DeadVegetation + (1|Bird), data = bTran_mvData_step_df_birdUA, family = "binomial", na.action = "na.fail")
summary(mod.bTran_mvData_step)
car::Anova(mod.bTran_mvData_step)
plot(simulateResiduals(mod.bTran_mvData_step))

mod.step.BareGround_Chenopod <- glmmTMB(ua ~ BareGround_Chenopod + (1 | Bird), data = bTran_mvData_step_df_birdUA, family = "binomial", na.action = "na.fail")

mod.step.BareGround_Sclerolaena <- glmmTMB(ua ~ BareGround_Sclerolaena + (1 | Bird), data = bTran_mvData_step_df_birdUA, family = "binomial", na.action = "na.fail")

mod.step.Sclerolaena_ExoticHerb <- glmmTMB(ua ~ Sclerolaena_ExoticHerb + (1 | Bird), data = bTran_mvData_step_df_birdUA, family = "binomial", na.action = "na.fail")

mod.step.Sclerolaena_NativeGrass <- glmmTMB(ua ~ Sclerolaena_NativeGrass + (1 | Bird), data = bTran_mvData_step_df_birdUA, family = "binomial", na.action = "na.fail")

mod.step.BareGround_NativeHerb <- glmmTMB(ua ~ BareGround_NativeHerb + (1 | Bird), data = bTran_mvData_step_df_birdUA, family = "binomial", na.action = "na.fail")

mod.step.Sclerolaena_Litter <- glmmTMB(ua ~ Sclerolaena_Litter + (1 | Bird), data = bTran_mvData_step_df_birdUA, family = "binomial", na.action = "na.fail")

mod.step.BareGround_DeadVegetation <- glmmTMB(ua ~ BareGround_DeadVegetation + (1 | Bird), data = bTran_mvData_step_df_birdUA, family = "binomial", na.action = "na.fail")

mod.step.Null <- glmmTMB(ua ~ 1 + (1 | Bird), data = bTran_mvData_step_df_birdUA, family = "binomial", na.action = "na.fail")

model.sel(mod.step.BareGround_Chenopod, mod.step.BareGround_Sclerolaena, mod.step.Sclerolaena_ExoticHerb, mod.step.Sclerolaena_NativeGrass, mod.step.BareGround_NativeHerb, mod.step.Sclerolaena_Litter, mod.step.BareGround_DeadVegetation, mod.step.Null)

mod.bTran_mvData_step_build <- buildglmmTMB(ua ~ BareGround_Chenopod + BareGround_Sclerolaena + Sclerolaena_ExoticHerb + Sclerolaena_NativeGrass + BareGround_NativeHerb + Sclerolaena_Litter + BareGround_DeadVegetation + (1|Bird), data = bTran_mvData_step_df_birdUA, family = binomial(), buildmerControl = buildmerControl(direction = 'forward', crit = "AIC", include = '(1|Bird)'))

out <- mod.bTran_mvData_step_build@p$tab
with(out, cbind(term, AIC))

summary(mod.bTran_mvData_step_build)

mod.step.BareGround_Chenopod <- glmmTMB(ua ~ BareGround_Chenopod + (1 | Bird), data = bTran_mvData_step_df_birdUA, family = "binomial", na.action = "na.fail")
mod.step.Null <- glmmTMB(ua ~ 1 + (1 | Bird), data = bTran_mvData_step_df_birdUA, family = "binomial", na.action = "na.fail")
mod.step.BareGround_Chenopod.bg_dv <- glmmTMB(ua ~ BareGround_Chenopod + BareGround_DeadVegetation + (1 | Bird), data = bTran_mvData_step_df_birdUA, family = "binomial", na.action = "na.fail")
mod.step.BareGround_Chenopod.bg_dv.sc_exh <- glmmTMB(ua ~ BareGround_Chenopod + BareGround_DeadVegetation + Sclerolaena_ExoticHerb + (1 | Bird), data = bTran_mvData_step_df_birdUA, family = "binomial", na.action = "na.fail")
model.sel(mod.step.BareGround_Chenopod.bg_dv.sc_exh, mod.step.BareGround_Chenopod.bg_dv, mod.step.BareGround_Chenopod, mod.step.Null, rank = "AIC")

bTran_mvData_birdUA_subset <- bTran_mvData_birdUA |>
  dplyr::select(-deadLitter) |>
  filter(BareGround > 0.2) |>
  filter(Chenopod < 0.1) #|>
bTran_mvData_birdUA_subset

with(bTran_mvData_birdUA_subset, table(UsedAvail))

bTran_mvData_birdUA_subset_long <- bTran_mvData_birdUA_subset |>
pivot_longer(cols = -c(1:3), names_to = "Category", values_to = "Proportion") |>
mutate(Category = factor(Category, levels = c("Chenopod", "NativeGrass", "DeadVegetation", "Litter", "Sclerolaena", "BareGround", "NativeHerb", "ExoticHerb"))) |>
mutate(Cat = recode(Category, "Chenopod" = "Chenopod", "NativeGrass" = "Native Grass", "DeadVegetation" = "Dead Vegetation", "Litter" = "Litter", "Sclerolaena" = "Sclerolaena", "BareGround" = "Bare Ground", "NativeHerb" = "Native Herb", "ExoticHerb" = "Exotic Herb"))
bTran_mvData_birdUA_subset_long

p_bpUsed <- ggplot(bTran_mvData_birdUA_subset_long, aes(x = Cat, y = Proportion*100)) + geom_boxplot(outlier.shape = NA) + geom_jitter(width = 0.2, alpha = 0.5, size = 2.2, pch = if_else(abs(bTran_mvData_birdUA_subset_long$ua - 2) == 2, 17, 1), aes(colour = UsedAvail, group = UsedAvail)) +
    theme_bw(base_size = 18) +
    labs(x = "Vegetation cover category", y = "Relative cover in used habitat") +
    scale_y_continuous(labels = function(x) paste0(x, "%"), limits = c(0, 80)) +
    scale_colour_brewer("Habitat", palette = "Set1")
p_bpUsed

ggsave("p_bpUsed_plot.png", plot = p_bpUsed, dpi = 600, width = 14, height = 10)
